# Supplementary material for: Noninvasive radiomic analysis of enhanced CT predicts CTLA4 expression and prognosis in head and neck squamous cell carcinoma
Source: Sci Rep. 2023 Oct 5;13:16782. doi: 10.1038/s41598-023-43582-0 (PMC10556051; doi:10.1038/s41598-023-43582-0)
Supplement: Supplementary file 2 — Supplementary Table S1. [file 41598_2023_43582_MOESM2_ESM.xlsx]

## Sheet: feature_sec
Radiomic feature extraction table
	original_shape_Elongation	original_shape_Flatness	original_shape_LeastAxisLength	original_shape_MajorAxisLength	original_shape_Maximum2DDiameterColumn	original_shape_Maximum2DDiameterRow	original_shape_Maximum2DDiameterSlice	original_shape_Maximum3DDiameter	original_shape_MeshVolume	original_shape_MinorAxisLength	original_shape_Sphericity	original_shape_SurfaceArea	original_shape_SurfaceVolumeRatio	original_shape_VoxelVolume	original_firstorder_10Percentile	original_firstorder_90Percentile	original_firstorder_Energy	original_firstorder_Entropy	original_firstorder_InterquartileRange	original_firstorder_Kurtosis	original_firstorder_Maximum	original_firstorder_MeanAbsoluteDeviation	original_firstorder_Mean	original_firstorder_Median	original_firstorder_Minimum	original_firstorder_Range	original_firstorder_RobustMeanAbsoluteDeviation	original_firstorder_RootMeanSquared	original_firstorder_Skewness	original_firstorder_TotalEnergy	original_firstorder_Uniformity	original_firstorder_Variance	original_glcm_Autocorrelation	original_glcm_ClusterProminence	original_glcm_ClusterShade	original_glcm_ClusterTendency	original_glcm_Contrast	original_glcm_Correlation	original_glcm_DifferenceAverage	original_glcm_DifferenceEntropy	original_glcm_DifferenceVariance	original_glcm_Id	original_glcm_Idm	original_glcm_Idmn	original_glcm_Idn	original_glcm_Imc1	original_glcm_Imc2	original_glcm_InverseVariance	original_glcm_JointAverage
TCGA-CR-6472	0.63329	0.397558	10.5275	26.4804	28.2312	27.8568	21.4009	30.8707	2442.46	16.7698	0.611989	1433.15	0.586766	2468	428.86	460.991	5.15208e+09	1.37487	14.9318	11.7859	493.823	10.3758	444.76	445.686	324.133	169.69	6.4751	1444.84	-1.62793	5.15208e+09	0.45656	219.233	39.8661	5.40906	-0.466028	1.00261	0.471076	0.356735	0.40513	1.06158	0.303089	0.805737	0.803531	0.992948	0.955642	-0.107587	0.46195	0.36935	6.30342
TCGA-BA-6870	0.855159	0.600027	20.6176	34.3611	38.833	37.8021	37.108	45.1331	8686.17	29.3842	0.449741	4543.68	0.523094	8733	533.023	602.609	2.15371e+10	2.25858	36.7704	11.4583	706.89	22.77	570.11	574.435	218.626	488.264	15.2338	1570.41	-1.43124	2.15371e+10	0.257296	931.907	238.551	103.242	-6.99769	4.21834	1.02478	0.607478	0.639682	1.40964	0.608017	0.723163	0.711805	0.997739	0.971616	-0.194519	0.740674	0.455459	15.4192
TCGA-CR-7398	0.760521	0.422457	13.299	31.4802	27.7849	34.7851	33.2415	40.0999	4688.67	23.9414	0.533747	2538.14	0.541334	4743	540.838	581.076	1.15766e+10	1.53544	19.9579	4.65511	611.274	12.554	562.212	563.593	447.377	163.897	8.33807	1562.3	-0.514892	1.15766e+10	0.426992	268.606	36.587	9.2315	-0.468769	1.55025	0.360046	0.622562	0.331442	0.955827	0.246871	0.838041	0.836962	0.994538	0.963463	-0.259163	0.724158	0.314664	6.02405
TCGA-CV-5444	0.629232	0.477184	32.7152	68.559	69.6348	77.5242	59.1354	81.8046	48948.5	43.1395	0.45197	14317.5	0.292501	49080	437.47	462.016	1.03071e+11	1.13409	12.8007	28.0958	644.603	7.93599	449.118	448.377	250.512	394.091	5.31427	1449.16	-0.079943	1.03071e+11	0.491327	120.401	71.2168	4.52135	0.367269	0.878274	0.281533	0.513229	0.262975	0.851716	0.21106	0.870705	0.870168	0.99891	0.984587	-0.201603	0.588941	0.253853	8.43016
TCGA-CR-6491	0.874181	0.572191	29.7918	52.0663	60.0833	63.0317	64.6297	67.9043	37244.2	45.5154	0.438522	12298.9	0.330223	37342	621.01	673.523	1.01349e+11	1.91887	25.8888	6.09876	873.229	16.67	647.293	646.818	561.697	311.532	10.8542	1647.44	0.579562	1.01349e+11	0.323423	497.566	19.893	39.1501	1.99445	2.721	0.564363	0.655817	0.472054	1.17197	0.337831	0.77757	0.77297	0.99671	0.966707	-0.226212	0.74622	0.40654	4.3993
TCGA-CR-7371	0.798043	0.564362	17.5369	31.0739	35.5106	31.0483	30.1496	35.7351	6142.54	24.7983	0.494891	3277.48	0.533571	6186	484.99	509.667	1.38717e+10	1.16541	12.9465	16.8027	539.957	7.97938	497.439	497.65	329.437	210.52	5.31397	1497.48	-0.971589	1.38717e+10	0.490443	114.72	54.7427	2.37028	0.145404	0.867756	0.289546	0.499001	0.277991	0.871307	0.210853	0.862557	0.862069	0.99649	0.972297	-0.190804	0.583058	0.270778	7.38906
TCGA-CV-7236	0.544165	0.343986	13.6284	39.6191	28.7924	42.0595	41.7612	46.5403	6639.08	21.5593	0.534678	3194.95	0.481233	6688	593.65	638.164	1.74969e+10	1.65415	22.7485	3.35452	678.871	13.8597	617.362	618.709	521.638	157.233	9.47075	1617.46	-0.355398	1.74969e+10	0.371091	309.675	27.6334	9.13048	-0.484972	1.71426	0.443128	0.588824	0.39982	1.06233	0.279702	0.806928	0.804389	0.993254	0.956047	-0.204998	0.680385	0.36529	5.22643
TCGA-IQ-A61H	0.647973	0.435223	16.2529	37.3439	26.4008	45.31	38.4838	45.7056	8708.75	24.1978	0.630456	3246.88	0.37283	8751	560.339	595.006	2.17791e+10	1.43567	17.5256	19.4428	769.736	11.1164	577.503	577.083	457.766	311.97	7.29382	1577.58	1.33077	2.17791e+10	0.431315	240.604	31.5056	15.7541	0.963505	1.26518	0.485284	0.442591	0.411051	1.07189	0.311339	0.803392	0.800948	0.997193	0.970958	-0.135613	0.534537	0.372163	5.59558
TCGA-CV-A6JU	0.692244	0.565869	25.2048	44.5418	44.1022	51.0882	68.1542	68.1542	19156.1	30.8338	0.478693	7232.66	0.377565	19226	628.534	677.866	5.27348e+10	1.72249	23.9322	4.82314	863.542	14.9797	656.056	658.377	572.212	291.33	10.2218	1656.17	-0.240718	5.27348e+10	0.368856	367.266	22.8987	17.8163	-1.2451	2.20495	0.440166	0.667039	0.388324	1.05855	0.286767	0.813281	0.810746	0.997432	0.972498	-0.256318	0.756202	0.352367	4.73893
TCGA-CV-7097	0.831917	0.564828	18.7566	33.2077	42.4853	32.6956	36.1248	43.4281	9474.71	27.6261	0.559796	3868.1	0.408255	9500	433.706	519.832	2.07726e+10	2.65324	44.0724	26.0723	1117.96	33.4366	477.669	467.912	266.774	851.184	18.4099	1478.71	3.59941	2.07726e+10	0.213881	3087.98	93.3115	4806.72	185.959	15.0626	2.89594	0.67759	0.868308	1.732	2.10371	0.705699	0.68772	0.997762	0.977189	-0.249213	0.832767	0.407836	9.50101
TCGA-CN-4742	0.848045	0.409259	20.982	51.2683	57.7062	55.7315	60.1664	62.1772	28888.4	43.4778	0.623431	7303.16	0.252806	28949	873.199	904.371	1.03275e+11	1.22794	15.5415	4.51659	972.987	9.82488	888.732	888.505	796.257	176.73	6.52177	1888.78	0.256718	1.03275e+11	0.540795	165.903	25.6442	4.60135	0.306219	0.998778	0.256215	0.591089	0.247945	0.819238	0.192666	0.877245	0.876831	0.996075	0.972538	-0.254842	0.66564	0.242068	5.04565
TCGA-IQ-A61I	0.82898	0.481948	13.1481	27.2811	28.7924	31.9061	25.807	32.2955	5238.21	22.6155	0.669395	2179	0.415982	5271	430.16	467.612	1.10595e+10	1.55753	18.5141	44.331	511.262	12.452	448.375	448.998	166.474	344.788	7.77386	1448.51	-3.86986	1.10595e+10	0.405692	383.945	155.772	78.7927	-5.03231	1.57803	0.776752	0.329078	0.555978	1.23243	0.458559	0.745105	0.739437	0.99669	0.965956	-0.0818684	0.414408	0.460165	12.4728
TCGA-UF-A7JF	0.804738	0.529497	19.9811	37.736	38.3275	47.676	42.72	50.01	11684.4	30.3676	0.492913	5051.85	0.43236	11756	605.572	663.639	3.14875e+10	2.11203	29.1586	24.5416	1060.57	19.8159	636.309	634.793	499.728	560.843	12.116	1636.59	2.76719	3.14875e+10	0.297464	915.006	49.1383	441.524	25.3509	4.65471	1.52216	0.507343	0.782062	1.58977	0.904543	0.68285	0.665618	0.997461	0.96973	-0.10792	0.591116	0.482024	6.95378
TCGA-CR-7382	0.759671	0.428339	13.1245	30.6404	29.7321	34.0588	35.805	37.229	5366.88	23.2766	0.532566	2783.5	0.518645	5403	537.364	585.064	1.31736e+10	1.78237	25.3033	4.0481	652.827	15.2316	561.349	561.009	479.436	173.391	10.3524	1561.47	0.271655	1.31736e+10	0.348614	386.441	16.4817	14.1963	0.811777	1.90702	0.647346	0.491905	0.54434	1.22613	0.346178	0.744529	0.738131	0.990194	0.940651	-0.126277	0.574568	0.458641	4.02072
TCGA-CR-7367	0.866951	0.575773	30.6538	53.2393	54.5894	61.2209	59.6406	63.6082	35437	46.1559	0.445036	11723.6	0.330828	35523	465.164	509.12	7.84947e+10	1.80014	21.3762	40.1175	892.051	15.544	486.278	483.824	200.428	691.624	9.04292	1486.5	2.85505	7.84947e+10	0.378545	664.907	142.859	192.423	7.85323	2.76502	0.810237	0.535575	0.446786	1.19226	0.606937	0.80657	0.801451	0.999002	0.984958	-0.218081	0.713987	0.338691	11.9319
TCGA-CQ-5334	0.837247	0.479516	27.261	56.8512	63.1269	58.2151	62.7694	69.3253	46403.1	47.5985	0.524648	11902.8	0.256508	46490	469.28	498.083	1.02439e+11	1.18491	14.0927	21.9674	685.42	9.55881	484.343	484.701	353.789	331.631	5.94514	1484.41	1.29646	1.02439e+11	0.575378	198.938	34.9371	8.44726	0.205543	0.807279	0.410483	0.317659	0.31941	0.98425	0.307034	0.850027	0.847718	0.997976	0.979038	-0.107249	0.439592	0.279551	5.90236
TCGA-UF-A7JD	0.687505	0.533074	20.6356	38.7105	37.2022	46.5725	40.8167	46.6154	12207.6	26.6137	0.597864	4288.46	0.351295	12261	459.766	476.788	2.6447e+10	0.763033	8.71004	17.4402	532.828	5.45483	468.656	469.255	347.17	185.658	3.63298	1468.67	-1.35944	2.6447e+10	0.698605	54.6184	38.1711	1.13583	0.370936	0.46186	0.200452	0.394833	0.194265	0.716086	0.161691	0.903698	0.903462	0.997565	0.980626	-0.145644	0.430164	0.19058	6.17299
TCGA-CR-7370	0.808645	0.653505	15.7322	24.0735	23.0217	26.1725	30.3645	30.3645	3292.42	19.4669	0.526573	2032.52	0.617334	3322	503.513	603.349	8.02423e+09	2.75659	49.4873	4.32289	708.18	31.2791	553.641	555.329	345.733	362.447	20.7606	1554.18	-0.22951	8.02423e+09	0.181402	1681.19	96.2498	296.083	-4.48816	8.59458	1.42721	0.7147	0.827609	1.63133	0.726571	0.663776	0.641964	0.994581	0.953159	-0.222303	0.824488	0.485022	9.71893
TCGA-CR-6467	0.745116	0.705471	22.103	31.3308	33.9706	33.8378	30.4138	38.833	10913.2	23.3451	0.701529	3391.63	0.31078	10954	333.641	377.764	2.01742e+10	1.70586	21.1412	7.35853	422.904	14.5915	356.947	359.622	223.717	199.187	8.94821	1357.1	-1.33147	2.01742e+10	0.402539	413.662	46.1332	38.0747	-4.74138	2.39601	0.627657	0.585714	0.475769	1.22747	0.394269	0.78394	0.77703	0.992551	0.953736	-0.18363	0.664673	0.373912	6.75952
TCGA-BA-4075	0.531462	0.493221	38.9341	78.9385	66.2193	84.7231	86.977	98.6154	71252.8	41.9528	0.471498	17628.1	0.247402	71319	544.494	597.985	1.76134e+11	1.95224	26.7788	15.5379	868.107	17.3513	571.326	571.612	262.171	605.936	11.2311	1571.52	-0.897369	1.76134e+11	0.319309	595.106	179.611	77.5197	-1.59176	3.05113	0.609524	0.663495	0.417676	1.14303	0.430981	0.810547	0.806138	0.999044	0.984183	-0.283169	0.80397	0.33973	13.3791
TCGA-CR-7368	0.638172	0.47383	14.6388	30.8947	25.6125	28.6531	33.541	35.5246	5794.17	19.7161	0.723417	2156.53	0.37219	5825	564.719	599.828	1.4585e+10	1.51432	14.9979	36.7069	850.392	11.7765	582.233	580.694	511.138	339.253	6.5611	1582.36	3.92351	1.4585e+10	0.446354	400.704	14.7898	60.1653	4.57677	1.79142	0.466894	0.581183	0.324856	0.999746	0.358425	0.852172	0.849278	0.998003	0.980156	-0.264142	0.718764	0.269007	3.80242
TCGA-CR-7397	0.622621	0.459429	18.3897	40.0274	29.6816	41.6293	43.6807	46.2709	12185.3	24.9219	0.665742	3846.53	0.315669	12224	475.932	500.142	2.70601e+10	0.894656	11.6132	4.68936	535.662	7.61522	487.812	487.273	408.793	126.869	4.94157	1487.85	0.292156	2.70601e+10	0.68015	102.169	16.2423	1.77599	0.155366	0.542592	0.192027	0.476411	0.188064	0.703431	0.155897	0.906567	0.906359	0.994831	0.973201	-0.199035	0.53032	0.185147	4.01928
TCGA-BA-A4IF	0.874734	0.2975	13.1412	44.1721	47.8853	47.8853	46.0977	53.9166	11329.3	38.6389	0.453922	5374.1	0.474353	11394	669.839	723.259	3.28614e+10	1.96245	25.4076	19.8467	817.283	18.4955	698.025	702.64	378.812	438.47	10.7667	1698.26	-2.76299	3.28614e+10	0.339291	804.251	183	117.963	-9.8521	3.1984	0.954044	0.536553	0.546295	1.34489	0.6467	0.768385	0.759312	0.997181	0.972196	-0.181299	0.677187	0.381762	13.507
TCGA-CV-A6JM	0.938543	0.401862	17.5702	43.722	53.1507	49.93	44.1814	60.4401	18139.1	41.035	0.545897	6115.76	0.337159	18193	509.113	533.503	4.20962e+10	1.13557	12.1651	7.37162	608.84	7.89277	521.102	521.115	401.107	207.734	5.1128	1521.14	-0.334104	4.20962e+10	0.518517	114.025	28.3799	2.30964	0.193404	0.818537	0.284566	0.483526	0.277662	0.863701	0.205265	0.862252	0.861856	0.996537	0.972295	-0.178337	0.55378	0.272242	5.31473
TCGA-CV-6937	0.678646	0.585956	24.9325	42.55	49.98	50.4777	32.6956	50.8331	19451.3	28.8764	0.655319	5337.41	0.274399	19505	515.823	570.411	4.66986e+10	2.11659	21.4518	45.7986	1114.99	19.54	546.86	548.609	129.254	985.735	9.61903	1547.32	2.43563	4.66986e+10	0.317571	1408.89	304.632	1230.85	26.6602	5.40836	1.17479	0.630074	0.595506	1.38334	0.811481	0.752277	0.742986	0.99928	0.985781	-0.203291	0.722341	0.409559	17.4234
TCGA-CQ-A4C6	0.53687	0.396504	10.8644	27.4004	22.8035	21.095	27.0185	30.3645	2491.46	14.7105	0.650776	1365.7	0.548152	2514	434.634	463.844	5.28194e+09	1.2637	15.0794	35.8684	653.865	9.51273	449.421	449.31	393.287	260.578	6.22813	1449.49	2.70849	5.28194e+09	0.463269	189.34	12.2606	6.04859	0.491959	0.816878	0.541913	0.200246	0.455026	1.0975	0.331077	0.78187	0.779575	0.996363	0.965409	-0.0500404	0.300059	0.41611	3.49167
TCGA-BA-5151	0.848901	0.712938	23.0844	32.3792	37.8021	38.9487	36.0555	42.3674	11810.3	27.4868	0.59453	4218.44	0.357182	11853	515.767	580.258	2.85041e+10	2.30967	31.2876	14.8355	867.879	23.577	550.29	546.94	321.364	546.515	13.2289	1550.74	2.18061	2.85041e+10	0.270667	1399.77	110.737	420.122	25.7134	5.6589	1.11995	0.657927	0.618831	1.44312	0.729836	0.743374	0.731868	0.997937	0.974978	-0.220836	0.770453	0.409638	10.4691
TCGA-CR-7379	0.504842	0.454349	17.6012	38.7393	28.6356	41.6173	34.4093	48.7032	7459.79	19.5572	0.611491	3019.34	0.404749	7502	473.59	510.953	1.67001e+10	1.48535	19.8529	7.98364	635.75	12.2795	491.918	490.59	387.398	248.352	8.17658	1492.01	1.10037	1.67001e+10	0.446582	272.342	27.1109	10.2311	0.883935	1.44828	0.321056	0.634677	0.27781	0.909433	0.241574	0.867145	0.865306	0.997398	0.977112	-0.291793	0.739932	0.250107	5.17968
TCGA-CR-6470	0.852174	0.726708	13.0448	17.9505	20.5183	22.0227	20.3961	23.8537	2064.04	15.2969	0.640528	1223.93	0.59298	2086	501.797	516.406	4.74864e+09	0.45825	7.28137	131.681	534.88	5.11791	508.752	509.359	321.941	212.939	3.00979	1508.79	-8.64994	4.74864e+09	0.862237	99.7801	80.0731	12.5581	-1.47061	0.29607	0.150438	0.304455	0.0982628	0.461223	0.140669	0.955767	0.954975	0.998631	0.99139	-0.105941	0.262175	0.0807929	8.94632
TCGA-CQ-A4CI	0.543141	0.368923	16.8722	45.7336	31.4006	50.9215	47.7598	56.4535	10187.7	24.8398	0.477265	4761.85	0.467411	10212	411.425	460.808	2.11093e+10	1.9252	24.1146	17.5099	715.628	16.741	437.524	437.623	257.656	457.972	10.1257	1437.75	1.28406	2.11093e+10	0.347535	637.393	65.4444	149.373	8.78732	2.9008	0.950253	0.502183	0.584808	1.3836	0.602622	0.749023	0.739147	0.997436	0.971558	-0.138203	0.612411	0.414498	8.05957
[truncated: 58 more columns]
